# Supplementary material for: Waste By-Product of Grape Seed Oil Production: Chemical Characterization for Use as a Food and Feed Supplement
Source: Life (Basel). 2023 Jan 24;13(2):326. doi: 10.3390/life13020326 (PMC9958947; doi:10.3390/life13020326)
Supplement: Supplementary file 1 [file life-13-00326-s001.zip]

Archive with 1 entries (1 files):
- life-2127985-supplementary.pdf
